# Supplementary material for: Impact of Cytomegalovirus Infection and Genetic Background on the Frequencies of Peripheral Blood Suppressor Cells in Human Twins
Source: Pathogens. 2021 Jul 30;10(8):963. doi: 10.3390/pathogens10080963 (PMC8399020; doi:10.3390/pathogens10080963)
Supplement: Supplementary file 1 [file pathogens-10-00963-s001.zip]

Archive with 1 entries (1 files):
- pathogens-1275376-supplementary.pdf
